# Supplementary material for: Degradome expression profiling in human articular cartilage
Source: Arthritis Res Ther. 2009 Jun 23;11(3):R96. doi: 10.1186/ar2741 (PMC2714152; doi:10.1186/ar2741)
Supplement: Additional data file 2 — Excel file containing a spreadsheet of expression data for all protease genes assayed (median threshold cycle (Ct) of NOF and OA, fold difference and P values). [file ar2741-S2.xls]

## Sheet: Asp
Family	Name	Gene ID	Median Ct NOF	Median Ct OA	P-value	Fold OA/NOF
A01	pepsin A	PGA3/4/5	36.9145	33.6394	0.00169622	6.79186
	pepsin C	PGC	40	40	0.666599	0.952661
	beta-secretase 1	BACE	31.0299	29.5896	4.865e-05	2.86829
	beta-secretase 2	BACE2	27.9991	28.7145	0.460181	0.840978
	renin	REN	40	40	0.666599	0.952661
	cathepsin D	CTSD	25.2941	23.4844	0.00071174	3.36603
	cathepsin E	CTSE	40	40	0.711923	1.40016
	napsin A	NAPA	40	36.1545	0.0363889	20.6931
	DDI-related protease	DDI-RP	27.8743	27.8126	0.423656	1.34702
A02	DNA-damage inducible protein	DDI1	27.9811	28.5047	0.388885	0.813323
	DNA-damage inducible protein 2	DDI2	30.8946	30.967	0.538253	1.0244
	nuclear recept. interacting prot. 2	NRIP2	34.6453	32.6436	0.00013572	3.65696
	nuclear recept. interacting prot. 3	NRIP3	35.2869	34.1159	0.00169622	3.69789
	presenilin 1	PSEN1	28.2228	28.1582	0.460181	1.09103
	presenilin 2	PSEN2	30.9077	29.9327	0.00137247	1.88794
A22	presenilin homolog 1/SPPL3	SPPL3	29.0911	29.1416	0.218355	1.2362
	presenilin homolog 2	IMP5	29.3282	29.967	0.267938	0.801074
	presenilin homolog 3/SPP	HM13	27.0137	27.2023	0.388885	1.03515
	presenilin homolog 4/SPPL2B	SPPL2B	28.3066	27.5556	0.00028211	1.85529
	presenilin homolog 5	PSL2	28.0299	28.4869	0.0965659	0.714235
Ax1	GCDFP15	PIP	40	40	0.666599	0.952661

## Sheet: Cys
Family	Name	Gene ID	Median Ct NOF	Median Ct OA	P-value	Fold OA/NOF
C01	cathepsin B	CTSB	23.5439	23.3935	0.0116234	1.52908
	cathepsin C	CTSC	29.2293	28.1658	0.00071174	3.42597
	cathepsin F	CTSF	26.1444	25.3585	0.00561323	1.81123
	cathepsin H	CTSH	30.8278	29.367	0.00022185	3.85519
	cathepsin K	CTSK	26.5949	24.6827	4.865e-05	5.16939
	cathepsin L	CTSL	23.9683	25.5036	0.00169622	0.39566
	cathepsin L2	CTSL2	40	40	0.666599	1.34548
	cathepsin O	CTSO	28.5267	27.8343	8.185e-05	2.41036
	cathepsin S	CTSS	29.6825	28.4563	0.0116234	1.69407
	cathepsin W	CTSW	35.0441	34.0625	0.00676874	2.08168
	cathepsin Z	CTSZ	25.822	24.7612	4.865e-05	2.8868
	tubulointerstitial nephritis antigen	TINAG	40	40	0.579452	1.41476
	TINAG related protein	LCN7	28.9072	30.2944	0.35591	0.560042
	bleomycin hydrolase	BLMH	30.2296	29.9276	0.00088905	1.52117
C02	calpain 1	CAPN1	28.03	27.2246	8.185e-05	2.04381
	calpain 2	CAPN2	25.8631	24.9157	6.322e-05	2.03451
	calpain 3	CAPN3	29.3436	28.8808	0.109557	1.40408
	calpain 5	CAPN5	31.7806	31.0664	0.00463876	2.33757
	calpain 6	CAPN6	32.8929	29.5934	8.185e-05	6.75455
	calpain 7	CAPN7	28.9765	29.9831	0.0648382	0.689924
	calpain 7-like	CAPN7L	ND	ND	ND	ND
	calpain 8	CAPN8	ND	ND	ND	ND
	calpain 9	CAPN9	40	40	0.388768	1.55631
	calpain 10	CAPN10	32.6466	32.9415	0.666599	0.982604
	calpain 11	CAPN11	40	40	0.218127	1.45397
	calpain 12	CAPN12	30.8969	31.3898	0.498404	0.902187
	calpain 13	CAPN13	40	40	0.579452	1.41476
	calpain 14	CAPN14	35.2667	40	0.295314	0.0904864
	calpain 15/Solh protein	CAPN15	30.0398	29.9963	0.579639	1.04887
C12	ubiquitin C-terminal hydrolase 1	UCHL1	32.6934	32.518	0.109557	1.49409
	ubiquitin C-terminal hydrolase 3	UCHL3	30.3162	30.4373	0.00676874	1.18499
	ubiquitin C-term. hydrolase BAP1	BAP1	27.4877	27.6228	0.139649	1.13274
	ubiquitin C-terminal hydrolase 5	UCHL5	30.7168	31.4871	0.579639	1.07026
C13	legumain	LGMN	25.6104	25.6535	0.0564018	1.35532
	hGPI8	PIGK	27.8618	27.3154	0.00974012	1.89493
C14	caspase-1	CASP1	32.7484	31.7655	0.0163824	2.60786
	caspase-2	CASP2	28.5919	28.5252	0.00974012	1.19735
	caspase-3	CASP3	30.2133	30.7684	0.711923	1.04553
	caspase-4/11	CASP4	28.5252	29.7752	0.0312322	0.549212
	caspase-5	CASP5	40	40	0.355791	1.46523
	caspase-6	CASP6	31.3594	30.7162	0.042254	1.57284
	caspase-7	CASP7	29.1378	29.0905	0.242255	1.32836
	caspase-8	CASP8	30.0715	29.7875	0.00561323	1.49692
	caspase-9	CASP9	34.7703	34.7227	0.423656	0.963532
	caspase-10	CASP10	34.9539	34.1584	0.218355	2.54356
	caspase-14	CASP14	40	40	0.242022	1.45397
	paracaspase	MALT1	27.86	28.5945	0.042254	0.571361
	homologue ICEY	ICEYH	ND	ND	ND	ND
	casper/FLIP	CFLAR	27.1283	27.8108	0.196198	0.675387
	caspase-14-like	CASP14L	ND	ND	ND	ND
C15	pyroglutamyl-peptidase I	PGPEP1	ND	ND	ND	ND
	pyroglutamyl-peptidase II	PGPEP2	40	40	0.0311905	3.66307
C19	USP1	USP1	28.5205	29.0387	0.175734	0.819338
	USP2	USP2	28.6346	29.1707	0.538253	1.02349
	USP3	USP3	29.253	29.6846	0.666599	1.06111
	USP4	USP4	28.027	27.9011	0.324756	1.27273
	USP5	USP5	29.5217	28.8789	0.175734	1.05059
	USP6	USP6	37.0431	37.6171	0.950925	0.969322
	USP7	USP7	27.2892	27.8129	0.853514	0.811365
	USP8	USP8	27.1544	27.5832	0.902035	0.833305
	USP9X	USP9X	28.6398	28.6654	0.950925	0.887805
	USP9Y	USP9Y	36.4164	35.6083	0.666599	13.8096
	USP10	USP10	27.2222	27.3054	0.666599	1.35424
	USP11	USP11	27.76	28.0989	0.35591	0.694709
	USP12	USP12	25.8172	26.4271	0.295433	0.766351
	USP13	USP13	27.9455	28.6714	0.00256352	0.613317
	USP14	USP14	28.1639	28.6294	0.666599	0.855004
	USP15	USP15	28.8605	29.5796	0.622461	0.951814
	USP16	USP16	28.1024	28.4224	0.242255	0.879579
	USP17	USP17	26.2779	26.1699	0.324756	1.24229
	USP17-like	USP17L	ND	ND	ND	ND
	USP18	USP18	32.5668	31.9073	0.00137247	2.3868
	USP19	USP19	28.1115	27.5674	0.00088905	1.51391
	USP20	USP20	29.1258	29.312	0.666599	1.09145
	USP21	USP21	30.2439	30.6153	0.35591	1.12598
	USP22	USP22	ND	ND	ND	ND
	USP24	USP24	27.7207	27.9726	0.711923	1.12661
	USP25	USP25	29.6697	29.8546	0.267938	1.11409
	USP26	USP26	29.745	29.8873	0.622461	0.592452
	USP27	USP27	28.6109	29.2019	0.175734	0.679189
	USP28	USP28	28.9575	29.9243	0.00813374	0.577999
	USP29	USP29	28.7391	28.9044	0.950925	1.0258
	USP30	USP30	29.2255	29.5404	0.388885	1.15972
	USP31	USP31	29.8497	29.8975	0.042254	1.46793
	NY-REN-60	USP32	28.9535	29.795	0.0312322	0.747065
	VDU1	USP33	30.116	30.4932	0.805541	1.0269
	USP34	USP34	28.4398	28.5722	0.187249	1.06396
	USP35	USP35	29.6474	29.4104	0.0267157	1.32553
	USP36	USP36	28.9077	29.7222	0.00561323	0.560683
	USP37	USP37	29.7543	30.5088	0.00463876	0.460772
	HP43.8KD	USP38	29.6915	29.3166	0.0488999	1.20361
	SAD1	USP39	29.0593	29.407	0.35591	1.11651
	USP40	USP40	29.2484	29.4038	0.579639	0.99807
	USP41	USP41	37.2649	36.4655	0.267938	1.37136
	USP42	USP42	28.2571	28.5838	0.579639	1.11388
	USP43	USP43	30.8961	32.5238	0.042254	0.492438
	USP44	USP44	33.8508	35.0358	0.0848377	0.441898
	USP45	USP45	31.6058	31.9744	0.242255	0.900051
	USP46	USP46	28.9865	28.5425	0.013823	1.23149
	USP47	USP47	27.7805	28.7279	0.196198	0.738523
	USP48	USP48	27.8743	27.6818	0.758289	0.999548
	USP49	USP49	30.9124	31.3077	0.324756	1.27568
	USP50	USP50	35.9831	38.0164	0.853514	0.68534
	USP51	USP51	27.7202	27.6237	0.805541	0.828905
	USP52	USP52	28.1406	28.6138	0.902035	0.938116
	USP53	USP53	25.8472	26.5669	0.0488999	0.700609
	USP54	USP54	30.2333	30.3092	0.805541	0.948108
C26	gamma-glutamyl hydrolase	GGH	31.8563	30.7386	0.00028211	2.44464
C44	Gln-PRPP amidotransferase	PPAT	29.4745	29.9985	0.853514	1.0224
	Gln-fructose-6-P transamidase 1	GFPT1	25.7548	26.1367	0.175734	0.760186
	Gln-fructose-6-P transamidase 2	GFPT2	26.691	26.6294	0.538253	1.16068
	Gln-fructose-6-P transamidase 3	GFPT3	ND	ND	ND	ND
C46	sonic hedgehog protein	SHH	40	40	0.666599	0.952661
	indian hedgehog protein	IHH	40	33.4928	0.00382007	33.3328
	desert hedgehog protein	DHH	40	40	0.0742894	3.19337
C48	sentrin/SUMO protease 1	SENP1	29.6192	30.128	0.538253	0.75821
	sentrin/SUMO protease 2	SENP2	27.1239	28.1606	0.00974012	0.564574
	sentrin/SUMO protease 3	SENP3	28.0856	27.8334	0.019349	1.22449
	sentrin/SUMO protease 5	SENP5	27.9377	28.3541	0.460181	0.824705
	sentrin/SUMO protease 6	SENP6	26.7098	27.4722	0.0965659	0.667981
	sentrin/SUMO protease 7	SENP7	30.6784	30.9743	0.579639	1.02156
	sentrin/SUMO protease 8	SENP8	30.0507	30.5871	0.758289	0.96736
C50	separase	ESPL1	35.6026	36.3775	0.498404	0.784496
C54	autophagin-1	AUTL1	27.9865	28.1168	0.538253	1.10032
	autophagin-2	AUTL2	30.576	29.9046	0.00013572	1.97892
	autophagin-3	AUTL3	29.7918	30.1789	0.388885	0.912483
	autophagin-4	AUTL4	29.2617	29.7204	0.35591	0.757299
C56	DJ-1	DJ-1	27.6672	27.7859	0.902035	1.00362
C64	cezanne/OTU domain containing 7B	OTUD7B	29.5046	29.9394	0.139649	0.783892
	cezanne-2	CEZANNE2	32.881	31.9218	0.0312322	1.67726
	TNFa-induced protein 3	TNFAIP3	27.122	28.6939	0.0227747	0.619687
	TRAF-binding protein domain	TRABID	27.5622	28.2182	0.324756	0.746134
	VCP(p97)/p47-interacting protein	VCIP135	30.1251	30.0974	0.902035	0.968671
	Hin-1/OTU domain containing 4	OTUD4	29.9029	30.1429	0.758289	0.908389
	Hin-2	HSHIN2	ND	ND	ND	ND
	OTU domain containing-3	OTUD3	30.097	30.5988	0.0648382	0.666278
	OTU domain containing-1	OTUD1	28.005	27.9828	0.324756	1.13114
	OTU domain containing-6A	OTUD6A	29.1356	29.0489	0.805541	0.793101
	Hin-7/YOD1	YOD1	30.4703	30.5142	0.538253	0.869971
	OTU domain containing 6B	OTUD6B	29.4275	29.9903	0.35591	0.776521
C65	otubain-1	OTUB1	28.4465	28.9022	0.295433	1.0908
	otubain-2	OTUB2	34.1407	33.3334	0.123891	1.79155
C67	cylindromatosis protein	CYLD1	29.1224	29.4187	0.758289	1.30512
C69	secernin-1	SCRN1	ND	ND	ND	ND
	secernin-2	SCRN2	ND	ND	ND	ND
	secernin-3	SCRN3	ND	ND	ND	ND
C78	Ufm-1 specific protease 1	UFSP1	ND	ND	ND	ND
	Ufm-1 specific protease 2	UFSP2	ND	ND	ND	ND
C85	OTU domain containing-5	OTUD5	26.4543	26.4202	0.196198	1.06873
C86	ataxin-3	ATXN3	28.4384	28.765	0.711923	1.03408
	ataxin-3 like	ATX3L	27.9722	28.7033	0.622461	0.573394
	josephin-1	JSPH1	27.8808	28.1518	0.758289	0.927418
	josephin-2	SBBI54	31.3362	31.0579	0.042254	1.27286
Cx1	HetF-like	HETFL	ND	ND	ND	ND

## Sheet: Metallo
Family	Name	Gene ID	Median Ct NOF	Median Ct OA	P-value	Fold OA/NOF
M01	Aminopeptidase A	ENPEP	34.4989	33.9955	0.156907	1.80264
	aminopeptidase B	RNPEP	27.9285	27.7425	0.0848377	1.35392
	aminopeptidase MAMS/L-RAP	ERAP2	30.4427	29.2818	0.0163824	2.29024
	aminopeptidase N	ANPEP	29.4833	26.5686	0.00017383	5.34285
	aminopeptidase PILS	ERAP1	30.1852	29.995	0.0488999	1.39945
	leukotriene A4 hydrolase	LTA4H	26.3263	27.079	0.00313485	0.51018
	TRH-degrading ectoenzyme	TRHDE	40	40	0.666599	1.40016
	cytosol alanyl aminopeptidase	NPEPPS	25.5595	26.3951	0.00028211	0.693561
	cytosol alanyl aminopep.-like 1	NPEPPSL1	ND	ND	ND	ND
	leucyl-cystinyl aminopeptidase	LNPEP	27.2491	27.1456	0.35591	1.14491
	aminopeptidase B-like 1	RNPEPL1	29.5576	28.9321	0.00071174	2.12831
	aminopeptidase O	AOPEP	29.0686	29.2597	0.579639	0.926121
	aminopeptidase Q	AQPEP	31.1705	30.07	0.242255	1.38294
	TBP-associated factor 2	TAF2	28.9738	28.9488	0.139649	1.25284
M02	angiotensin-converting enzyme 1	ACE	36.5392	34.4515	0.042254	11.8792
	angiotensin-converting enzyme 2	ACE2	40	40	0.853514	1.89337
M03	thimet oligopeptidase	THOP1	30.9941	31.3728	0.324756	1.10923
	neurolysin	NLN	30.7938	30.3087	0.00974012	1.60863
	mitoch. Intermediate peptidase	MIPEP	30.2841	30.7337	0.0965659	0.888013
M08	leishmanolysin-2	LMLN	30.0045	30.1405	0.950925	1.01292
M10	collagenase 1	MMP1	29.9663	32.3053	0.00974012	0.237199
	gelatinase A	MMP2	26.7883	23.355	0.00035745	9.65759
	stromelysin 1	MMP3	19.4671	25.4867	4.865e-05	0.0260203
	matrilysin	MMP7	38.17	36.113	0.460181	3.66748
	collagenase 2	MMP8	35.4007	33.6328	0.156907	2.62834
	gelatinase B	MMP9	33.4302	28.3731	0.00056777	31.9135
	stromelysin 2	MMP10	38.9601	40	0.0848377	0.483362
	stromelysin 3	MMP11	34.489	28.7443	4.865e-05	81.4198
	macrophage elastase	MMP12	40	40	0.666599	1.63023
	collagenase 3	MMP13	31.1195	26.4972	0.00169622	25.9796
	MT1-MMP	MMP14	25.9039	25.1857	0.0267157	1.40072
	MT2-MMP	MMP15	40	33.133	0.00088905	65.8598
	MT3-MMP	MMP16	32.5404	29.9403	0.00013572	6.85281
	MT4-MMP	MMP17	35.7361	34.0907	0.042254	2.94357
	MMP19	MMP19	32.5093	28.9424	0.00088905	16.5302
	enamelysin	MMP20	40	40	0.666599	0.952661
	MMP21	MMP21	34.6531	33.4744	0.00088905	3.17317
	MMP23A/B	MMP23A/B	37.023	32.2204	6.322e-05	24.7426
	MT5-MMP	MMP24	40	34.6692	0.00208894	31.9688
	MT6-MMP	MMP25	40	40	0.758289	1.60218
	matrilysin-2	MMP26	40	40	0.853514	0.907541
	MMP27	MMP27	40	40	0.388885	1.40016
	epilysin	MMP28	40	34.5038	0.00561323	38.4151
M12	meprin alpha subunit	MEP1A	40	40	0.388885	0.895047
	meprin beta subunit	MEP1B	40	40	0.139649	0.463305
	procollagen C-proteinase	BMP1	29.9604	28.7975	0.00010559	2.90833
	mammalian tolloid-like 1 protein	TLL1	33.5369	30.6772	6.322e-05	4.8795
	mammalian tolloid-like 2 protein	TLL2	34.8924	34.7413	0.579639	0.710123
	ovastacin	ASTL	40	40	0.666599	0.952661
	DECYSIN	ADAMDEC1	40	40	0.0564018	3.19337
	ADAM2/Fertilin-b	ADAM2	40	40	0.666599	0.952661
	ADAM7	ADAM7	40	40	0.666599	0.952661
	ADAM8	ADAM8	34.7508	33.3557	0.00463876	2.03207
	ADAM9	ADAM9	27.9255	26.6452	0.00256352	1.77202
	ADAM10	ADAM10	27.9432	28.2622	0.156907	1.09023
	ADAM11	ADAM11	40	40	1	0.96596
	ADAM12	ADAM12	28.5577	27.0568	0.00088905	3.99065
	ADAM15	ADAM15	27.2863	27.0789	0.139649	1.24536
	ADAM17	ADAM17	28.991	29.2713	0.218355	0.915662
	ADAM18	ADAM18	40	40	0.666599	0.952661
	ADAM19	ADAM19	29.1937	29.3113	0.950925	1.0598
	ADAM20	ADAM20	27.6115	28.1553	0.196198	0.659912
	ADAM21	ADAM21	28.001	28.6333	0.175734	0.743203
	ADAM22	ADAM22	33.3834	30.9903	4.865e-05	5.96192
	ADAM23	ADAM23	34.9495	33.3354	0.019349	5.12625
	ADAM28	ADAM28	40	33.1365	0.00974012	40.1696
	ADAM29	ADAM29	27.9137	28.1982	0.853514	0.905197
	ADAM30	ADAM30	29.0331	28.9387	0.805541	1.03623
	ADAM32	ADAM32	33.0412	33.1703	0.123891	0.846845
	ADAM33	ADAM33	40	33.2588	0.00071174	138.36
	ADAMTS1	ADAMTS1	25.6293	27.5815	8.185e-05	0.373235
	ADAMTS2	ADAMTS2	31.0644	27.9239	4.865e-05	8.11271
	ADAMTS3	ADAMTS3	31.6703	31.2727	0.0742894	1.93299
	ADAMTS4	ADAMTS4	27.9874	29.4005	0.0163824	0.37806
	ADAMTS5/11	ADAMTS5	27.1679	28.365	0.0163824	0.56282
	ADAMTS6	ADAMTS6	32.1627	30.7667	0.00676874	1.9721
	ADAMTS7	ADAMTS7	36.9669	31.9187	0.00561323	14.9623
	ADAMTS8	ADAMTS8	40	40	1	0.907541
	ADAMTS9	ADAMTS9	29.1982	31.7481	0.00056777	0.103859
	ADAMTS10	ADAMTS10	29.6261	29.4516	0.0965659	1.55384
	ADAMTS12	ADAMTS12	34.7551	30.8187	0.00169622	20.3003
	ADAMTS13	ADAMTS13	33.8549	33.7717	0.622461	1.13134
	ADAMTS14	ADAMTS14	35.0227	32.0171	0.00017383	11.1865
	ADAMTS15	ADAMTS15	40	34.2672	0.0163824	23.6785
	ADAMTS16	ADAMTS16	35.1726	31.6274	0.00017383	19.6028
	ADAMTS17	ADAMTS17	31.9393	32.1423	0.758289	0.732262
	ADAMTS18	ADAMTS18	40	35.6593	0.00561323	17.8574
	ADAMTS19	ADAMTS19	40	40	0.666599	0.952661
	ADAMTS20	ADAMTS20	40	40	0.666599	0.952661
M13	neprilysin	MME	32.3453	29.6728	0.00313485	9.79393
	neprilysin-2	MMEL2	40	40	0.666599	0.952661
	endothelin-converting enzyme 1	ECE1	28.1176	28.3827	0.460181	0.847572
	endothelin-converting enzyme 2	ECE2	40	34.3474	0.196198	30.9239
	DINE peptidase	ECEL1	40	40	0.711923	2.2431
	Kell blood-group protein	KEL	34.9697	34.5858	0.423656	1.00114
	PHEX endopeptidase	PHEX	40	33.6633	0.042254	34.0231
M14	carboxypeptidase A1	CPA1	38.2834	34.0612	0.0648382	15.1071
	carboxypeptidase A2	CPA2	40	40	0.666599	0.952661
	carboxypeptidase A3	CPA3	40	34.8212	0.123891	30.1152
	carboxypeptidase A4	CPA4	40	35.2853	0.0163824	27.2571
	carboxypeptidase A5	CPA5	40	40	0.666599	0.952661
	carboxypeptidase A6	CPA6	33.8854	34.9744	0.853514	0.545789
	carboxypeptidase B	CPB1	40	40	0.950925	2.27073
	carboxypeptidase U	CPB2	40	40	0.805541	0.96596
	carboxypeptidase O	CPO	32.5718	33.0265	0.0488999	0.65217
	carboxypeptidase E	CPE	29.349	29.0878	0.805541	1.09888
	carboxypeptidase N	CPN	40	40	0.666599	0.952661
	carboxypeptidase M	CPM	31.5734	31.6987	0.666599	1.10846
	carboxypeptidase D	CPD	27.4243	28.156	0.0116234	0.756941
	carboxypeptidase Z	CPZ	36.8066	32.8907	8.185e-05	12.5519
	carboxypeptidase X1	CPXM1	35.2395	29.992	0.00137247	36.0955
	carboxypeptidase X2	CPXM2	28.4134	27.608	0.0116234	1.51101
	adipocyte-enh. binding protein 1	AEBP1	25.2058	23.7464	0.00169622	2.22317
	ATP/GTP binding protein 1	AGTPBP1	30.2044	30.4877	0.758289	0.94129
	ATP/GTP binding protein-like 2	AGBL2	34.6571	40	0.175628	0.119667
	ATP/GTP binding protein-like 3	AGBL3	33.5899	33.8406	0.950925	0.510233
	ATP/GTP binding protein-like 4	AGBL4	34.3629	34.9338	0.423656	0.799789
	ATP/GTP binding protein-like 5	AGBL5	28.9947	29.0333	0.538253	1.05211
M16	insulysin	IDE	28.0218	28.3317	0.324756	1.03502
	mitoch. Proc. peptidase b-subunit	PMPCB	26.4718	26.9564	0.267938	0.902055
	nardilysin	NRD1	27.8854	28.2378	0.324756	0.916134
	pitrilysin metalloproteinase 1	PITRM1	26.0799	26.5513	0.218355	0.705626
	mitochondrial proc. protease	INPP5E	29.1536	29.3728	0.538253	1.00582
	UCR1	UQCRC1	26.4697	26.7701	0.950925	0.932824
	UCR2	UQCRC2	27.6227	28.1346	0.196198	0.847855
M17	leucyl aminopeptidase	LAP3	28.9153	28.8352	0.00045131	1.62697
	aminopeptidase-like 1	NPEPL1	30.4555	29.2943	4.865e-05	3.73501
M18	aspartyl aminopeptidase	DNPEP	27.7694	28.2287	0.123891	0.820479
M19	membrane dipeptidase	DPEP1	40	40	0.423656	2.33457
	membrane dipeptidase 2	DPEP2	36.5558	34.4689	0.00071174	5.63384
	membrane dipeptidase 3	DPEP3	40	40	0.805541	0.907541
M20	carnosine dipeptidase 2	CNDP2	40	40	0.423656	2.26101
	carnosine dipeptidase 1	CNDP1	28.0227	27.7173	0.019349	1.45615
	PM20D2 peptidase	PM20D2	26.9907	28.6175	0.00071174	0.3641
	aminoacylase	ACY1	33.3735	32.9632	0.00463876	1.5632
M22	O-sialoglycoprotein endopep.	OSGEP	29.89	29.4264	0.00463876	1.80787
	O-sialoglycoprotein endopep. like 1	OSGEPL1	31.8752	31.1668	0.0227747	2.09768
M24	methionyl aminopeptidase I	METAP1	27.969	28.021	0.156907	1.13282
	methionyl aminopeptidase II	METAP2	29.0346	29.7897	0.042254	0.698301
	MAP1D methione aminopeptidase 1D	MAP1D	30.3473	30.5017	0.156907	1.4503
	X-prolyl aminopeptidase 2	XPNPEP2	33.4814	33.7964	0.805541	1.49695
	X-Pro dipeptidase	PEPD	31.3832	30.707	0.00256352	2.05513
	aminopeptidase P1	XPNPEP1	27.5796	27.4606	0.019349	1.09839
	aminopeptidase P homologue	XPNPEP3	30.9355	30.7971	0.423656	0.974684
	proliferation-association protein 1	PA2G4	27.1037	27.8017	0.0848377	0.7807
	suppressor of Ty 16 homolog	SUPT16H	26.9007	27.0313	0.950925	0.969716
M28	glutamate carboxypeptidase II	FOLH1	40	40	1	1.45401
	NAALADASE like 1	NAALADL1	40	40	0.666599	0.952661
	NAALADASE II	NAALAD2	36.0954	34.6447	0.00071174	2.99681
	NAALADASE like 2	NAALADL2	32.048	30.6949	0.00313485	3.80284
	plasma Glu-carboxypeptidase	PGCP	30.1153	28.7532	0.00022185	2.86577
	endoplasmic reticulum metallopeptidase 1	ERMP1	29.1008	28.4933	0.853514	0.963286
	transferrin receptor protein	TFRC	27.6456	27.3798	0.498404	0.949073
	transferrin receptor 2 protein	TFR2	40	40	0.579639	0.952661
	glutaminyl cyclase	QPCT	31.9551	31.1508	0.0163824	1.83147
	glutaminyl cyclase 2	QPCTL	29.1395	29.738	0.00676874	0.653383
M38	dihydroorotase	CAD	28.4347	27.9157	0.00561323	1.39378
	dihydropyrimidinase	DPYS	40	37.4657	0.0067551	5.28247
	dihydropyrimidinase-rel. prot. 1	CRMP1	40	32.7017	0.00169622	63.8917
	dihydropyrimidinase-rel. prot. 2	DPYSL2	25.7523	24.5698	0.00022185	2.18613
	dihydropyrimidinase-rel. prot. 3	DPYSL3	26.4372	26.5797	0.35591	1.15898
	dihydropyrimidinase-rel. prot. 4	DPYSL4	32.0771	33.2702	0.109557	0.544981
	dihydropyrimidinase-rel. prot. 5	DPYSL5	40	40	0.805446	1.41476
M41	YME1-like 1	YME1L1	26.0097	26.7935	0.175734	0.828576
	paraplegin	SPG7	28.1007	28.1948	0.123891	1.29257
	Afg3-like protein 2	AFG3L2	28.8553	29.0562	0.666599	1.19641
M43	pappalysin-1	PAPPA	28.5715	27.6552	0.123891	1.45014
	pappalysin-2	PAPPA2	29.3698	32.1505	0.00022185	0.27989
M48	FACE-1/ZMPSTE24	FACE1	31.2027	30.7859	0.00676874	1.7984
	OMA1	OMA1	26.9391	28.2366	0.00813374	0.49918
M49	dipeptidyl-peptidase III	DPP3	29.9185	29.7542	0.423656	1.00802
M50	S2P protease	MBTPS2	31.5761	31.1572	0.109557	1.28964
M54	archaemetzincin-1	AMZ1	30.9725	31.959	0.00974012	0.581712
	archaemetzincin-2	AMZ2	26.8449	27.1341	0.758289	1.03727
M67	PSMD14	PSMD14	30.4015	30.4765	0.388885	1.2302
	JAB1	COPS5	31.5329	31.5691	0.805541	1.09661
	COPS6	COPS6	27.5945	27.5861	0.139649	1.20443
	STAM binding protein	STAMBP	31.0726	31.0855	0.622461	0.961409
	STAM binding protein-like 1	STAMBPL1	ND	ND	ND	ND
	BRCA1/BRCA2-containing complex, sub. 3	BRCC3	29.0454	29.5485	0.902035	0.955139
	MYSM1	MYSM1	29.4752	30.3046	0.218355	0.836649
	MPND	MPND	35.0208	34.637	0.218355	1.42976
	PSMD7	PSMD7	27.5672	27.9219	0.853514	1.04108
	PRPF8	PRPF8	26.1737	26.549	0.538253	0.779797
	eukar. translation initiation F3SH	EIF3H	25.6488	26.1919	0.805541	0.955528
	eukar. translation initiation F3SF	EIF3F	23.6986	24.511	0.0163824	0.666612
M76	ATP23 peptidase	XRCC6BP1	ND	ND	ND	ND
Mx1	FACE-2/RCE1	FACE2	29.494	30.0801	0.00256352	0.803374
Mx2	aspartoacylase	ASPA	40	33.4109	0.00013572	109.027
	aspartoacylase-3	ACY3	40	40	0.324517	1.45397

## Sheet: Serine
Family	Name	Gene ID	Median Ct NOF	Median Ct OA	P-value	Fold OA/NOF
S01	kallikrein hK1	KLK1	37.9569	38.2264	0.853514	1.31692
	kallikrein hK2	KLK2	35.0159	36.8964	0.218355	0.362183
	kallikrein hK3	KLK3	40	40	0.950925	1.64677
	kallikrein hK4	KLK4	35.6518	33.243	0.00382007	10.2947
	kallikrein hK5	KLK5	40	40	0.666599	0.952661
	kallikrein hK6	KLK6	40	40	0.853514	0.96596
	kallikrein hK7	KLK7	40	40	0.666599	0.952661
	kallikrein hK8	KLK8	40	40	0.666599	0.952661
	kallikrein hK9	KLK9	ND	ND	ND	ND
	kallikrein hK10	KLK10	34.9721	35.5515	0.666599	0.435602
	kallikrein hK11	KLK11	40	40	0.666599	0.895047
	kallikrein hK12	KLK12	40	40	0.666599	0.952661
	kallikrein hK13	KLK13	40	40	0.666599	0.952661
	kallikrein hK14	KLK14	33.5741	33.9715	0.666599	0.721155
	kallikrein hK15	KLK15	40	40	0.666599	0.952661
	thrombin	F2	34.3125	36.3153	0.622461	0.398478
	coagulation factor VIIa	F7	40	39.9608	0.042254	3.13841
	coagulation factor IXa	F9	40	40	0.666599	0.952661
	coagulation factor Xa	F10	40	40	0.805541	0.96596
	coagulation factor XIa	F11	40	40	0.711923	1.23592
	coagulation factor XIIa	F12	40	38.7864	0.218355	3.37577
	protein C	PROC	40	40	0.538253	0.952661
	protein Z	PROZ	40	40	0.666599	0.952661
	plasma kallikrein	KLKB1	33.0338	32.2483	0.139649	1.77246
	HGF activator	HGFAC	40	40	0.156907	0.864558
	hyaluronan-binding ser-protease	HABP2	40	35.0316	0.0312322	12.8236
	protein C-like	PROCL	32.369	29.2985	6.322e-05	9.32727
	tryptase alpha/beta 1	TPS/TPSB1	ND	ND	ND	ND
	tryptase beta 2	TPSAB1	38.5969	33.518	0.0848377	25.0632
	tryptase gamma 1	TPSG1	40	40	0.666599	0.952661
	marapsin	PRSS27	40	34.2996	0.0965659	24.8039
	tryptase homolog 2/EOS	PRSS33	40	40	0.711923	0.96596
	testisin	PRSS21	40	40	0.805541	0.96596
	brain serine proteinase 2	PRSS22	40	40	0.538253	0.895047
	tryptase delta 1	TPSD1	36.6213	37.785	0.853514	0.391061
	prostasin	PRSS8	35.9934	40	0.0965659	0.1327
	epidermis-specific SP-like	ESSPL	40	40	0.666599	0.952661
	marapsin 2	MPN2	39.9718	40	0.711923	0.722648
	testis-specific protein tsp50	TSP50	33.209	31.9593	0.019349	2.41775
	testis serine protease 2	TESSP2	40	40	0.538253	1.31548
	testis serine protease 5	TESSP5	ND	ND	ND	ND
	granzyme B	GZMB	40	39.4407	0.0227747	3.00024
	granzyme H	GZMH	40	37.71	0.00561323	17.7566
	cathepsin G	CTSG	34.2777	32.3286	0.0312322	4.4523
	chymase	CMA1	40	40	0.267938	2.41689
	granzyme A	GZMA	40	37.2406	0.175734	7.37237
	granzyme K	GZMK	40	35.1315	0.0267157	44.3013
	granzyme M	GZMM	40	40	0.123891	2.45996
	proteinase 3	PRTN3	35.5187	32.9998	0.0848377	6.03123
	neutrophil elastase	ELA2	37.0579	33.3227	0.0648382	12.4848
	azurocidin	AZU1	36.0949	34.7425	0.218355	2.0584
	enteropeptidase	PRSS7	40	40	0.666599	0.952661
	enteropeptidase-like	PRSS7L	ND	ND	ND	ND
	hepsin	HPN	31.3779	33.7727	0.019349	0.210299
	corin	CORIN	38.0136	38.0191	0.622461	1.26453
	matriptase	ST14	34.0729	32.326	0.0564018	1.64802
	epitheliasin	TMPRSS2	40	40	0.902035	2.27073
	transmembrane Ser-protease 3	TMPRSS3	40	40	0.853514	0.96596
	transmembrane Ser-protease 4	TMPRSS4	ND	ND		ND
	spinesin	TMPRSS5	33.2836	34.251	0.042254	0.526887
	matriptase-2	TMPRSS6	40	40	0.853514	0.96596
	matriptase-3	TMPRSS7	ND	ND	ND	ND
	polyserase-I	TMPRSS9	40	40	0.123891	2.57247
	TMPRSS11A	TMPRSS11A	ND	ND		ND
	HAT-like 5	TMPRSS11B	40	40	0.324756	0.864558
	airway-trypsin-like protease	TMPRSS11D	36.263	37.5117	0.267938	0.241463
	DESC1 protease	TMPRSS11E	40	40	0.758289	0.907541
	HAT-like 4	TMPRSS11F	ND	ND	ND	ND
	HAT-related protease	TMPRSS12	40	40	0.498404	2.14497
	membrane-type mosaic Ser-prot.	TMPRSS13	35.2516	37.2995	0.805541	0.827151
	polyserase-2	PRSS36	40	40	0.0312322	3.39892
	polyserase-3	POL3S	ND	ND	ND	ND
	oviductin-like/ovochymase-2	OVCH2	40	40	0.666599	0.952661
	ovochymase-like	OVCH1	40	40	0.666599	0.952661
	chymotrypsin B	CTRB1	ND	ND	ND	ND
	chymopasin	CTRL	40	40	0.950925	1.31548
	chymotrypsin C	CTRC	40	40	0.460181	2.661
	cationic trypsin	PRSS1	37.1585	36.5244	0.0564018	2.29016
	anionic trypsin (II)	PRSS2	ND	ND	ND	ND
	trypsin X2	TRYX2	ND	ND	ND	ND
	mesotrypsin	PRSS3	40	40	0.711923	0.96596
	pancreatic elastase II (IIA)	ELA2A	40	40	0.666599	0.952661
	pancreatic endopeptidase E (A)	ELA3A	40	40	0.666599	0.952661
	pancreatic endopeptidase E (B)	ELA3B	40	40	0.666599	0.952661
	pancreatic elastase II form B	ELA2B	40	40	0.666599	0.952661
	complement component 2	C2	31.5665	27.8657	4.865e-05	11.7048
	complement factor B	CFB	26.7661	28.2025	0.00013572	0.432988
	complement C1r-homolog	C1RL	27.1476	27.7762	0.0965659	0.829441
	complement component C1ra	C1R	23.558	23.1463	0.0848377	1.18872
	complement component C1sa	C1S	24.2889	24.5735	0.950925	1.08488
	complement factor D	DF	32.1733	30.144	0.00313485	3.83183
	complement factor D-like	PRSSL1	40	40	0.711923	0.96596
	complement factor I	CFI	32.1323	29.1729	4.865e-05	7.83572
	MASP1/3	MASP1/3	34.973	33.482	0.0742894	2.6302
	MASP2	MASP2	40	40	0.498404	0.952661
	neurotrypsin	PRSS12	40	40	0.139649	3.19337
	u-plasminogen activator	PLAU	31.1909	28.2306	0.0363889	6.35318
	t-plasminogen activator	PLAT	28.4313	29.4582	0.295433	0.593766
	plasminogen	PLG	40	40	0.950925	0.952661
	hepatocyte growth factor	HGF	35.5476	35.1415	0.196198	1.64836
	macrophage-stimulating protein	MST1	30.5411	29.8466	0.0267157	1.70547
	apolipoprotein (a)	LPA	40	40	0.758289	1.38686
	acrosin	ACR	40	40	0.498404	1.31548
	haptoglobin-1	HP	40	34.962	0.0848377	23.1685
	haptoglobin-related protein	HPR	27.9393	28.0479	0.622461	0.838962
	osteoblast serine protease	HTRA1	28.149	26.5876	4.865e-05	2.9584
	HTRA2	HTRA2	28.7431	29.1376	0.196198	0.761354
	HTRA3	HTRA3	28.3116	26.3507	4.865e-05	3.34757
	HTRA4	HTRA4	32.8797	30.9157	0.00137247	3.64245
	umbelical vein proteinase	PRSS23	28.9814	28.6448	0.175734	1.41197
	similar to SPUVE	PRSS35	28.3012	28.9512	0.295433	0.648312
	plasma-kallikrein-like 1	KLKBL1	ND	ND	ND	ND
	plasma-kallikrein-like 2	KLKBL2	40	40	0.666599	0.952661
	plasma-kallikrein-like 4	KLKBL4	36.5075	33.7082	0.0116234	13.6158
	similar to Arabidopsis Ser-prot.	TYSND1	29.3468	29.3233	0.0227747	1.30106
S08	site-1 protease	MBTPS1	26.1619	26.1222	0.242255	1.07468
	proprotein convertase 9	PCSK9	40	34.7947	0.00035625	55.2032
	tripeptidyl-peptidase II	TPP2	27.9275	28.1765	0.295433	1.12315
	proprotein convertase 1	PCSK1	28.9193	33.1562	0.00463876	0.100787
	proprotein convertase 2	PCSK2	40	34.7439	0.00972209	34.7142
	furin	PCSK3	25.5516	25.4001	0.622461	1.07509
	proprotein convertase 4	PCSK4	33.8298	34.3104	0.0742894	0.74747
	proprotein convertase 5	PCSK5	29.6758	29.7613	0.902035	1.08717
	PACE4 proprotein convertase	PCSK6	32.2469	29.1118	4.865e-05	7.5371
	proprotein convertase 7	PCSK7	28.8767	28.4208	0.00022185	1.81828
S09	prolyl oligopeptidase	PREP	28.8733	29.326	0.218355	0.638873
	prolyl oligopeptidase-like	PREPL	26.0079	26.4538	0.295433	0.81283
	dipeptidyl-peptidase 4	DPP4	31.6985	30.9534	0.0163824	4.16987
	dipeptidyl-peptidase 6	DPP6	40	35.5649	0.00813374	13.3081
	dipeptidyl-peptidase 8	DPP8	29.1433	29.199	0.0363889	1.22404
	dipeptidyl-peptidase 9	DPP9	27.2614	27.5346	0.123891	1.26113
	dipeptidyl-peptidase 10	DPP10	40	40	0.579452	1.41476
	seprase	FAP	28.2489	26.8327	0.00017383	3.96929
	acylaminoacyl-peptidase	APEH	29.5444	29.5182	0.042254	1.19464
	family with sequence similarity 108, member B1	FAM108B1	32.5043	32.8987	0.139649	0.7725
	family with sequence similarity 108, member A1	FAM108A1	27.519	27.6429	0.388885	1.24964
	family with sequence similarity 108, member C1	FAM108C1	30.5763	32.167	0.0163824	0.455777
	abhydrolase domain containing 13	ABHD13	29.7015	30.3411	0.267938	0.909624
	abhydrolase domain containing 12	ABHD12	31.7119	31.5383	0.0116234	1.39327
	abhydrolase domain containing 12B	ABHD12B	40	40	0.498192	1.36888
S10	lysosomal carboxypeptidase A	CTSA	26.2166	25.213	4.865e-05	2.33977
	vitellogenic carboxypeptidase-L	CPVL	32.9169	30.881	0.00382007	6.22549
	serine carboxypeptidase 1	SCPEP1	26.9296	26.0469	0.00208894	1.90857
S12	beta lactamase	LACTB	31.399	31.4004	0.622461	1.36572
S14	endopeptidase Clp	CLPP	28.6925	28.9291	0.950925	1.00954
S16	PIM1 endopeptidase	LONP1	27.677	28.028	0.0267157	0.631644
	PIM2 endopeptidase	LONP2	27.8404	28.1298	0.175734	0.751197
S26	signalase 18 kDa component	SEC11A	28.3247	29.0926	0.109557	0.870237
	signalase 21 kDa component	SEC11C	29.5648	30.0418	0.175734	0.763897
	mitoc. inner membrane protease 2	IMMP2L	31.4566	32.6064	0.019349	0.456987
	mitochondrial signal peptidase	IMMP1L	28.7534	29.2561	0.622461	0.736001
S28	lysosomal Pro-X C-peptidase	PRCP	27.1716	27.193	0.00974012	1.65056
	dipeptidyl-peptidase II	DPP7	26.1536	25.9674	0.00813374	1.55342
	thymus-specific serine peptidase	PRSS16	40	40	0.666599	0.952661
S33	abhydrolase dom. containing 4	ABHD4	26.5353	27.3484	0.242255	0.800613
	epoxide hydrolase	EPHX1	30.9012	29.7432	0.00056777	2.10618
	mesoderm-specific transcript	MEST	28.95	29.3475	0.498404	0.592263
	epoxyde hydrolase related protein	ABHD7	35.1009	39.8932	0.46007	0.165963
	CGI-58	ABHD5	29.9038	30.0826	0.0648382	1.14801
S41	retinol binding protein 3	RBP3	ND	ND	ND	ND
S53	tripeptidyl-peptidase I	TPP1	26.9091	26.555	0.0648382	1.42637
S54	rhomboid-like protein 1	RHBDL1	32.0994	31.9157	0.0965659	1.68079
	rhomboid, veinlet-like 2	RHBDL2	33.0504	32.962	0.295433	1.48932
	rhomboid, veinlet-like 3	RHBDL3	36.9975	36.3014	0.460181	1.10043
	rhomboid domain containing 1	RHBDD1	25.6422	26.5452	0.00071174	0.578583
	rhomboid 5 homolog 2	RHBDF2	27.2072	28.9847	8.185e-05	0.402724
	rhomboid domain containing 2	RHBDD2	27.8567	27.247	0.0116234	1.58204
	presenilins-assoc. rhomboid like	PARL	26.4215	27.2395	0.00071174	0.686154
	rhomboid 5 homolog 1	RHBDF1	28.5935	27.8559	6.322e-05	1.98442
S59	nucleoporin 98	NUP98	26.3059	27.0233	0.0488999	0.729327
S60	lactotransferrin	LTF	30.9864	30.532	0.666599	0.943658
Sx1	reelin	RELN	31.2257	28.9123	0.00463876	5.63574
Sx2	heat shock protein 90kDa beta (Grp94), member 1/tumor rejection antigen (gp96)	HSP90B1	24.2347	24.8356	0.00137247	0.627473
	heat shock 90kDa protein 1, alpha	HSP90AA1	25.5341	25.8639	0.622461	0.926079
	heat shock 90kDa protein 1, beta	HSP90AB1	25.0742	26.0641	4.865e-05	0.536234
	heat shock protein 75	TRAP1	26.9093	27.3764	0.579639	0.802963

## Sheet: Thr
Family	Name	Gene ID	Median Ct NOF	Median Ct OA	P-value	Fold OA/NOF
Family	proteasome catalytic subunit 1	PSMB6	27.4221	26.9839	0.00974012	1.54891
T01	proteasome catalytic subunit 2	PSMB7	26.8155	27.1377	0.666599	0.955162
	proteasome catalytic subunit 3	PSMB5	26.5607	26.7511	0.388885	1.02979
	proteasome catalytic subunit 1i	PSMB9	31.7355	32.7721	0.758289	0.958813
	proteasome catalytic subunit 2i	PSMB10	30.0522	30.1931	0.950925	0.956474
	proteasome catalytic subunit 3i	PSMB8	30.3914	31.2495	0.711923	0.875105
	proteasome b subunit LMP7-like	PSMB11	29.691	29.4673	0.579639	0.968821
	proteasome beta 1 subunit	PSMB1	27.9767	28.3329	0.950925	0.979191
	proteasome beta 2 subunit	PSMB2	25.4027	25.9852	0.758289	1.04732
	proteasome beta 3 subunit	PSMB3	26.4773	26.4992	0.0363889	1.29101
	proteasome beta 4 subunit	PSMB4	25.9758	26.3917	0.579639	1.0267
	proteasome alpha 1 subunit	PSMA1	25.7777	25.9414	0.139649	1.21967
	proteasome alpha 2 subunit	PSMA2	28.7226	29.1437	0.711923	1.04475
	proteasome alpha 3 subunit	PSMA3	28.2504	28.6586	0.423656	1.04401
	proteasome alpha 4 subunit	PSMA4	31.677	31.9365	0.013823	1.28883
	proteasome alpha 5 subunit	PSMA5	32.6167	32.5291	0.242255	1.46097
	proteasome alpha 6 subunit	PSMA6	28.3854	28.6469	0.805541	0.969614
	proteasome alpha 7 subunit	PSMA7	26.3238	26.5356	0.139649	1.19875
	proteasome alpha 8 subunit	PSMA8	40	40	0.579452	1.41476
	glycosylasparaginase	AGA	30.4767	29.3292	0.00110659	1.89046
T02	glycosylasparaginase-2	ASRGL1	33.8164	36.1941	0.538253	0.424398
	taspase	TASP1	29.3495	29.6916	0.853514	0.939296
	gamma-glutamyltransferase 1	GGT1	32.0214	32.9332	0.019349	0.651072
T03	gamma-glutamyltransferase-like 3	GGTL3	26.7465	26.5601	0.423656	1.36099
	gamma-glutamyltransferase 6	GGT6	40	40	0.666599	0.952661
	gamma-glutamyltransferase 2	GGT2	40	40	0.666599	1.60218
	gamma-glutamyltransferase m-3	GGTL4	28.4347	28.3386	0.902035	0.847964
	gamma-glutamyltransferase 5	GGTLA4	39.7516	38.1856	0.579639	1.86941
