# Supplementary material for: Degradome expression profiling in human articular cartilage
Source: Arthritis Res Ther. 2009 Jun 23;11(3):R96. doi: 10.1186/ar2741 (PMC2714152; doi:10.1186/ar2741)
Supplement: Additional data file 3 — Excel file containing a spreadsheet of the rank order for all protease genes assayed by the LogitBoost-NR algorithm and the Wilcoxon test. [file ar2741-S3.xls]

## Sheet: Top 25 genes by boosting
Ref	SEQN	Name	Detector	Score	Change	Amount	Mean0	SD0	Mean1	SD1
3	3	beta-secretase 1	BACE1-Hs00201573_m1	50	+	0.5156	0.2545	0.1075	0.7701	0.2443
26	37	cathepsin K	CTSK-Hs00166156_m1	50	+	30.337	6.109	1.984	36.446	25.2271
32	48	cathepsin Z	CTSZ-Hs00179931_m1	50	+	26.3095	9.5123	2.8066	35.8218	18.2839
182	228	stromelysin 1	MMP3-Hs00968305_m1	49	-	-1100.78	1121.79	782.347	21.0165	14.4782
187	233	stromelysin 3	MMP11-Hs00171829_m1	49	+	1.7491	0.0486	0.0805	1.7977	1.1917
224	271	ADAM22	ADAM22-Hs00244640_m1	47	+	0.2725	0.0604	0.0356	0.3329	0.243
232	279	ADAMTS2	ADAMTS2-Hs01029111_m1	46	+	2.9436	0.404	0.2649	3.3476	1.9972
37	56	calpain 2	CAPN2-Hs00156251_m1	37	+	11.1041	9.4416	2.6499	20.5457	4.6162
197	243	MMP23A	MMP23A;MMP23B-Hs00270380_m1	35	+	0.1217	0.01	0.0175	0.1318	0.0729
198	244	MMP23B	MMP23A;MMP23B-Hs00270380_m1	35	+	0.1217	0.01	0.0175	0.1318	0.0729
231	278	ADAMTS1	ADAMTS1-Hs00199608_m1	34	-	-9.1262	13.1715	6.8415	4.0453	1.6582
207	254	mammalian tolloid-like 1 protein	TLL1-Hs00202912_m1	33	+	0.3761	0.0615	0.0554	0.4376	0.2514
287	335	aminopeptidase-like 1	NPEPL1-Hs00226551_m1	32	+	0.8097	0.3307	0.0885	1.1404	0.2673
29	42	cathepsin O	CTSO-Hs00154656_m1	30	+	2.669	1.5141	0.5934	4.183	1.7399
40	59	calpain 6	CAPN6-Hs00560073_m1	28	+	1.0363	0.1218	0.077	1.1581	0.8955
36	55	calpain 1	CAPN1-Hs00559804_m1	26	+	2.5572	2.1604	0.7875	4.7175	1.1888
168	208	cytosol alanyl aminopeptidase	NPEPPS-Hs00196905_m1	26	-	-4.3683	11.494	2.5957	7.1257	2.2112
25	35	cathepsin H	CTSH-Hs00544778_m1	22	+	1.2879	0.3618	0.2469	1.6498	1.4495
12	12	nuclear recept. interacting prot. 2	NRIP2-Hs00230303_m1	21	+	0.0828	0.0248	0.0177	0.1076	0.0677
206	253	procollagen C-proteinase	BMP1-Hs00241807_m1	21	+	1.1126	0.6289	0.2535	1.7415	0.5697
192	238	MT3-MMP	MMP16-Hs00234676_m1	20	+	0.6532	0.1124	0.0734	0.7656	0.4852
138	166	autophagin-2	ATG4A-Hs00364702_m1	18	+	0.4579	0.3507	0.1186	0.8086	0.2748
422	488	complement component 2	C2-Hs00163794_m1	18	+	2.2317	0.3001	0.2454	2.5318	0.8021
6	6	cathepsin D	CTSD-Hs00157201_m1	17	+	35.917	20.7848	18.8196	56.7018	14.8107
374	429	protein C-like	DKFZP586H2123-Hs00405837_m1	16	+	0.8698	0.1354	0.1085	1.0052	0.3845

## Sheet: All genes summary
Name	Gene ID	Rank by LogitBoostNR	Rank by Wilcoxon
beta-secretase 1	BACE	50	132
cathepsin K	CTSK	50	132
cathepsin Z	CTSZ	50	132
stromelysin 1	MMP3	49	132
stromelysin 3	MMP11	49	132
ADAM22	ADAM22	47	132
ADAMTS2	ADAMTS2	46	132
calpain 2	CAPN2	37	131
MMP23A/B	MMP23A	35	131
ADAMTS1	ADAMTS1	34	130
mammalian tolloid-like 1 protein	TLL1	33	131
aminopeptidase-like 1	NPEPL1	32	132
cathepsin O	CTSO	30	130
calpain 6	CAPN6	28	130
calpain 1	CAPN1	26	130
cytosol alanyl aminopeptidase	NPEPPS	26	125
cathepsin H	CTSH	22	126
procollagen C-proteinase	BMP1	21	129
nuclear recept. interacting prot. 2	NRIP2	21	128
MT3-MMP	MMP16	20	128
complement component 2	C2	18	132
autophagin-2	AUTL2	18	128
cathepsin D	CTSD	17	121
complement factor I	CFI	16	132
protein C-like	PROCL	16	131
carboxypeptidase Z	CPZ	15	130
USP19	USP19	14	120
gelatinase A	MMP2	13	124
presenilin homolog 4/SPPL2B	SPPL2B	13	122
osteoblast serine protease	HTRA1	12	132
ADAMTS9	ADAMTS9	12	122
HTRA3	HTRA3	11	132
complement factor B	CFB	11	128
gelatinase B	MMP9	11	122
ADAMTS14	ADAMTS14	10	127
aminopeptidase N	ANPEP	10	125
aspartoacylase	ASPA	9	128
pappalysin-2	PAPPA2	9	126
ADAMTS16	ADAMTS16	9	125
PM20D2 peptidase	PM20D2	9	121
bleomycin hydrolase	BLMH	9	120
ADAM33	ADAM33	8	121
MT2-MMP	MMP15	8	120
plasma Glu-carboxypeptidase	PGCP	7	126
ADAM12	ADAM12	7	120
cathepsin L	CTSL	7	117
MT5-MMP	MMP24	7	116
cathepsin F	CTSF	7	111
leucyl aminopeptidase	LAP3	6	123
Pepsin A	PGA3/4/5	6	117
gamma-glutamyl hydrolase	GGH	5	125
cathepsin C	CTSC	5	121
collagenase 3	MMP13	5	117
ADAMTS12	ADAMTS12	5	117
indian hedgehog protein	IHH	5	113
cathepsin W	CTSW	5	110
PACE4 proprotein convertase	PCSK6	4	132
MMP19	MMP19	4	120
USP18	USP18	4	118
nuclear recept. interacting prot. 3	NRIP3	4	117
leukotriene A4 hydrolase	LTA4H	4	114
USP37	USP37	4	112
lysosomal carboxypeptidase A	CTSA	3	132
NAALADASE II	NAALAD2	3	121
MMP21	MMP21	3	120
ADAM8	ADAM8	3	112
epilysin	MMP28	3	111
USP28	USP28	3	109
caspase-2	CASP2	3	108
cathepsin B	CTSB	3	107
carboxypeptidase X2	CPXM2	3	107
cezanne-2	CEZANNE2	3	101
rhomboid 5 homolog 2	RHBDF2	2	130
dihydropyrimidinase-rel. prot. 2	DPYSL2	2	126
membrane dipeptidase 2	DPEP2	2	121
proprotein convertase 9	PCSK9	2	120
carboxypeptidase X1	CPXM1	2	118
HTRA4	HTRA4	2	118
adipocyte-enh. binding protein 1	AEBP1	2	117
USP13	USP13	2	115
ADAM9	ADAM9	2	115
aminopeptidase B-like 1	RNPEPL1	2	114
neprilysin	MME	2	114
calpain 5	CAPN5	2	112
aminoacylase	ACY1	2	112
proprotein convertase 1	PCSK1	2	112
caspase-8	CASP8	2	111
ADAMTS18	ADAMTS18	2	111
dihydroorotase	CAD	2	111
ubiquitin C-terminal hydrolase 3	UCHL3	2	110
OMA1	OMA1	2	109
presenilin 2	PSEN2	2	108
collagenase 1	MMP1	2	108
carboxypeptidase D	CPD	2	107
caspase-1	CASP1	2	105
aminopeptidase MAMS/L-RAP	ERAP2	2	105
caspase-4/11	CASP4	2	101
pyroglutamyl-peptidase II	PGPEP2	2	101
paracaspase	MALT1	2	99
legumain	LGMN	2	97
endothelin-converting enzyme 2	ECE2	2	87
heat shock 90kDa protein 1, beta	HSP90AB1	1	132
rhomboid 5 homolog 1	RHBDF1	1	124
glycosylasparaginase	AGA	1	119
heat shock protein 90kDa beta (Grp94), member 1/tumor rejection antigen (gp96)	HSP90B1	1	118
dihydropyrimidinase-rel. prot. 1	CRMP1	1	117
complement factor D	DF	1	114
kallikrein hK4	KLK4	1	113
O-sialoglycoprotein endopep.	OSGEP	1	112
USP36	USP36	1	111
ADAMTS7	ADAMTS7	1	111
ADAMTS6	ADAMTS6	1	110
sentrin/SUMO protease 2	SENP2	1	108
proteasome catalytic subunit 1	PSMB6	1	108
USP46	USP46	1	106
ADAMTS4	ADAMTS4	1	105
carboxypeptidase A4	CPA4	1	105
ADAM23	ADAM23	1	104
testis-specific protein tsp50	TSP50	1	104
cathepsin S	CTSS	1	103
TNFa-induced protein 3	TNFAIP3	1	103
O-sialoglycoprotein endopep. like 1	OSGEPL1	1	103
USP35	USP35	1	102
MT1-MMP	MMP14	1	102
granzyme K	GZMK	1	102
NY-REN-60	USP32	1	101
USP43	USP43	1	99
angiotensin-converting enzyme 1	ACE	1	99
PHEX endopeptidase	PHEX	1	99
coagulation factor VIIa	F7	1	99
OTU domain containing-3	OTUD3	1	96
ADAMTS3	ADAMTS3	1	95
proteinase 3	PRTN3	1	94
ADAM32	ADAM32	1	91
cezanne/OTU domain containing 7B	OTUD7B	1	90
ADAM21	ADAM21	1	88
ATP/GTP binding protein-like 2	AGBL2	1	88
caspase-10	CASP10	1	86
ADAM17	ADAM17	1	86
aminopeptidase Q	AQPEP	1	85
DNA-damage inducible protein	DDI1	1	80
ADAMTS13	ADAMTS13	1	74
aminopeptidase O	AOPEP	1	73
seprase	FAP	0	126
epoxide hydrolase	EPHX1	0	122
rhomboid domain containing 1	RHBDD1	0	121
presenilins-assoc. rhomboid like	PARL	0	121
proprotein convertase 7	PCSK7	0	120
serine carboxypeptidase 1	SCPEP1	0	116
X-Pro dipeptidase	PEPD	0	115
FACE-2/RCE1	FACE2	0	115
NAALADASE like 2	NAALADL2	0	114
reelin	RELN	0	112
granzyme H	GZMH	0	111
glutaminyl cyclase 2	QPCTL	0	110
dihydropyrimidinase	DPYS	0	110
FACE-1/ZMPSTE24	FACE1	0	110
vitellogenic carboxypeptidase-L	CPVL	0	110
dipeptidyl-peptidase 6	DPP6	0	109
hGPI8	PIGK	0	108
neurolysin	NLN	0	108
ADAM28	ADAM28	0	108
archaemetzincin-1	AMZ1	0	108
lysosomal Pro-X C-peptidase	PRCP	0	108
plasma-kallikrein-like 4	KLKBL4	0	107
abhydrolase domain containing 12	ABHD12	0	107
proteasome alpha 4 subunit	PSMA4	0	106
ADAMTS5/11	ADAMTS5	0	105
ADAMTS15	ADAMTS15	0	105
glutaminyl cyclase	QPCT	0	105
eukar. translation initiation F3SF	EIF3F	0	105
family with sequence similarity 108, member C1	FAM108C1	0	105
sentrin/SUMO protease 3	SENP3	0	104
carnosine dipeptidase 1	CNDP1	0	104
aminopeptidase P1	XPNPEP1	0	104
hepsin	HPN	0	104
dipeptidyl-peptidase 4	DPP4	0	104
mitoc. inner membrane protease 2	IMMP2L	0	104
gamma-glutamyltransferase 1	GGT1	0	104
granzyme B	GZMB	0	103
similar to Arabidopsis Ser-prot.	TYSND1	0	103
replicate dipeptidyl-peptidase 6	DPP6rep	0	103
macrophage-stimulating protein	MST1	0	102
PIM1 endopeptidase	LONP1	0	102
hyaluronan-binding ser-protease	HABP2	0	101
cathepsin G	CTSG	0	101
polyserase-2	PRSS36	0	101
napsin A	NAPA	0	100
u-plasminogen activator	PLAU	0	100
proteasome beta 3 subunit	PSMB3	0	100
caspase-6	CASP6	0	99
USP31	USP31	0	99
josephin-2	SBBI54	0	99
MT4-MMP	MMP17	0	99
methionyl aminopeptidase II	METAP2	0	99
spinesin	TMPRSS5	0	99
acylaminoacyl-peptidase	APEH	0	99
HP43.8KD	USP38	0	98
USP53	USP53	0	98
carboxypeptidase O	CPO	0	98
nucleoporin 98	NUP98	0	98
DECYSIN	ADAMDEC1	0	97
matriptase	ST14	0	97
proprotein convertase 2	PCSK2	0	97
dipeptidyl-peptidase 8	DPP8	0	97
dipeptidyl-peptidase II	DPP7	0	97
cationic trypsin	PRSS1	0	96.5
calpain 7	CAPN7	0	96
carboxypeptidase A1	CPA1	0	96
neutrophil elastase	ELA2	0	96
CGI-58	ABHD5	0	96
tripeptidyl-peptidase I	TPP1	0	96
desert hedgehog protein	DHH	0	95
proprotein convertase 4	PCSK4	0	95
USP44	USP44	0	94
aminopeptidase B	RNPEP	0	94
stromelysin 2	MMP10	0	94
proliferation-association protein 1	PA2G4	0	94
tryptase beta 2	TPSAB1	0	94
complement component C1ra	C1R	0	94
haptoglobin-1	HP	0	94
presenilin homolog 5	PSL2	0	93
sentrin/SUMO protease 6	SENP6	0	93
mitoch. Intermediate peptidase	MIPEP	0	93
ADAMTS10	ADAMTS10	0	93
marapsin	PRSS27	0	93
prostasin	PRSS8	0	93
complement C1r-homolog	C1RL	0	93
calpain 3	CAPN3	0	92
ubiquitin C-terminal hydrolase 1	UCHL1	0	92
dihydropyrimidinase-rel. prot. 4	DPYSL4	0	92
signalase 18 kDa component	SEC11A	0	92
otubain-2	OTUB2	0	91
carboxypeptidase A3	CPA3	0	91
aspartyl aminopeptidase	DNPEP	0	91
paraplegin	SPG7	0	91
pappalysin-1	PAPPA	0	91
granzyme M	GZMM	0	91
polyserase-I	TMPRSS9	0	91
ubiquitin C-term. hydrolase BAP1	BAP1	0	90
TBP-associated factor 2	TAF2	0	90
meprin beta subunit	MEP1B	0	90
ADAM15	ADAM15	0	90
COPS6	COPS6	0	90
plasma kallikrein	KLKB1	0	90
MASP1/3	MASP1/3	0	90
neurotrypsin	PRSS12	0	90
family with sequence similarity 108, member B1	FAM108B1	0	90
proteasome alpha 1 subunit	PSMA1	0	90
proteasome alpha 7 subunit	PSMA7	0	90
collagenase 2	MMP8	0	89
ADAM10	ADAM10	0	89
methionyl aminopeptidase I	METAP1	0	89
MAP1D methione aminopeptidase 1D	MAP1D	0	89
HGF activator	HGFAC	0	89
USP1	USP1	0	88
USP5	USP5	0	88
USP27	USP27	0	88
Gln-fructose-6-P transamidase 1	GFPT1	0	88
YME1-like 1	YME1L1	0	88
granzyme A	GZMA	0	88
umbelical vein proteinase	PRSS23	0	88
dipeptidyl-peptidase 9	DPP9	0	88
PIM2 endopeptidase	LONP2	0	88
signalase 21 kDa component	SEC11C	0	88
casper/FLIP	CFLAR	0	87
USP47	USP47	0	87
OTU domain containing-5	OTUD5	0	87
ADAM20	ADAM20	0	87
UCR2	UQCRC2	0	87
HTRA2	HTRA2	0	87
presenilin homolog 1/SPPL3	SPPL3	0	86
calpain 11	CAPN11	0	86
pitrilysin metalloproteinase 1	PITRM1	0	86
MYSM1	MYSM1	0	86
MPND	MPND	0	86
kallikrein hK2	KLK2	0	86
coagulation factor XIIa	F12	0	86
azurocidin	AZU1	0	86
hepatocyte growth factor	HGF	0	86
prolyl oligopeptidase	PREP	0	86
rhomboid domain containing 2	RHBDD2	0	86
caspase-7	CASP7	0	85
caspase-14	CASP14	0	85
USP16	USP16	0	85
USP45	USP45	0	85
abhydrolase dom. containing 4	ABHD4	0	85
proteasome alpha 5 subunit	PSMA5	0	85
presenilin homolog 2	IMP5	0	84
USP25	USP25	0	84
USP34	USP34	0	84
USP41	USP41	0	84
mitoch. Proc. peptidase b-subunit	PMPCB	0	84
chymase	CMA1	0	84
airway-trypsin-like protease	TMPRSS11D	0	84
abhydrolase domain containing 13	ABHD13	0	84
calpain 14	CAPN14	0	83
USP12	USP12	0	83
otubain-1	OTUB1	0	83
Aminopeptidase A	ENPEP	0	83
t-plasminogen activator	PLAT	0	83
similar to SPUVE	PRSS35	0	83
prolyl oligopeptidase-like	PREPL	0	83
USP4	USP4	0	82
USP17	USP17	0	82
USP49	USP49	0	82
TRAF-binding protein domain	TRABID	0	82
OTU domain containing-1	OTUD1	0	82
thimet oligopeptidase	THOP1	0	82
insulysin	IDE	0	82
nardilysin	NRD1	0	82
aspartoacylase-3	ACY3	0	82
HAT-like 5	TMPRSS11B	0	82
caspase-5	CASP5	0	81
USP11	USP11	0	81
USP21	USP21	0	81
SAD1	USP39	0	81
autophagin-4	AUTL4	0	81
OTU domain containing 6B	OTUD6B	0	81
dihydropyrimidinase-rel. prot. 3	DPYSL3	0	81
calpain 9	CAPN9	0	80
USP30	USP30	0	80
autophagin-3	AUTL3	0	80
MMP27	MMP27	0	80
meprin alpha subunit	MEP1A	0	80
PSMD14	PSMD14	0	80
site-1 protease	MBTPS1	0	80
proteasome catalytic subunit 3	PSMB5	0	80
DDI-related protease	DDI-RP	0	79
caspase-9	CASP9	0	79
leucyl-cystinyl aminopeptidase	LNPEP	0	79
Kell blood-group protein	KEL	0	79
ATP/GTP binding protein-like 4	AGBL4	0	79
membrane dipeptidase	DPEP1	0	79
carnosine dipeptidase 2	CNDP2	0	79
aminopeptidase P homologue	XPNPEP3	0	79
dipeptidyl-peptidase III	DPP3	0	79
family with sequence similarity 108, member A1	FAM108A1	0	79
proteasome alpha 3 subunit	PSMA3	0	79
gamma-glutamyltransferase-like 3	GGTL3	0	79
beta-secretase 2	BACE2	0	78
presenilin 1	PSEN1	0	78
sentrin/SUMO protease 5	SENP5	0	78
matrilysin	MMP7	0	78
endothelin-converting enzyme 1	ECE1	0	78
chymotrypsin C	CTRC	0	78
epoxyde hydrolase related protein	ABHD7	0	78
calpain 12	CAPN12	0	77
separase	ESPL1	0	77
HAT-related protease	TMPRSS12	0	77
MASP2	MASP2	0	77
acrosin	ACR	0	77
abhydrolase domain containing 12B	ABHD12B	0	77
mesoderm-specific transcript	MEST	0	77
DNA-damage inducible protein 2	DDI2	0	76
USP2	USP2	0	76
Gln-fructose-6-P transamidase 2	GFPT2	0	76
sentrin/SUMO protease 1	SENP1	0	76
autophagin-1	AUTL1	0	76
Hin-7/YOD1	YOD1	0	76
ATP/GTP binding protein-like 5	AGBL5	0	76
mitochondrial proc. protease	INPP5E	0	76
PRPF8	PRPF8	0	76
protein C	PROC	0	76
brain serine proteinase 2	PRSS22	0	76
testis serine protease 2	TESSP2	0	76
glycosylasparaginase-2	ASRGL1	0	76
tubulointerstitial nephritis antigen	TINAG	0	75
calpain 13	CAPN13	0	75
calpain 15/Solh protein	CAPN15	0	75
ubiquitin C-terminal hydrolase 5	UCHL5	0	75
USP40	USP40	0	75
USP42	USP42	0	75
sentrin/SUMO protease 7	SENP7	0	75
aminopeptidase PILS	ERAP1	0	75
mammalian tolloid-like 2 protein	TLL2	0	75
transferrin receptor 2 protein	TFR2	0	75
heat shock protein 75	TRAP1	0	75
proteasome b subunit LMP7-like	PSMB11	0	75
proteasome beta 4 subunit	PSMB4	0	75
proteasome alpha 8 subunit	PSMA8	0	75
gamma-glutamyltransferase 5	GGTLA4	0	75
USP15	USP15	0	74
USP26	USP26	0	74
ataxin-3 like	ATX3L	0	74
STAM binding protein	STAMBP	0	74
thrombin	F2	0	74
corin	CORIN	0	74
haptoglobin-related protein	HPR	0	74
furin	PCSK3	0	74
beta lactamase	LACTB	0	74
mitochondrial signal peptidase	IMMP1L	0	74
rhomboid-like protein 1	RHBDL1	0	74
pepsin C	PGC	0	73
renin	REN	0	73
GCDFP15	PIP	0	73
cathepsin L2	CTSL2	0	73
calpain 10	CAPN10	0	73
USP3	USP3	0	73
USP9Y	USP9Y	0	73
USP10	USP10	0	73
USP14	USP14	0	73
USP20	USP20	0	73
sonic hedgehog protein	SHH	0	73
TRH-degrading ectoenzyme	TRHDE	0	73
macrophage elastase	MMP12	0	73
enamelysin	MMP20	0	73
ovastacin	ASTL	0	73
ADAM2/Fertilin-b	ADAM2	0	73
ADAM7	ADAM7	0	73
ADAM18	ADAM18	0	73
ADAMTS19	ADAMTS19	0	73
ADAMTS20	ADAMTS20	0	73
neprilysin-2	MMEL2	0	73
carboxypeptidase A2	CPA2	0	73
carboxypeptidase A5	CPA5	0	73
carboxypeptidase N	CPN	0	73
carboxypeptidase M	CPM	0	73
NAALADASE like 1	NAALADL1	0	73
Afg3-like protein 2	AFG3L2	0	73
kallikrein hK5	KLK5	0	73
kallikrein hK7	KLK7	0	73
kallikrein hK8	KLK8	0	73
kallikrein hK10	KLK10	0	73
kallikrein hK11	KLK11	0	73
kallikrein hK12	KLK12	0	73
kallikrein hK13	KLK13	0	73
kallikrein hK14	KLK14	0	73
kallikrein hK15	KLK15	0	73
coagulation factor IXa	F9	0	73
protein Z	PROZ	0	73
tryptase gamma 1	TPSG1	0	73
epidermis-specific SP-like	ESSPL	0	73
enteropeptidase	PRSS7	0	73
oviductin-like/ovochymase-2	OVCH2	0	73
ovochymase-like	OVCH1	0	73
pancreatic elastase II (IIA)	ELA2A	0	73
pancreatic endopeptidase E (A)	ELA3A	0	73
pancreatic endopeptidase E (B)	ELA3B	0	73
pancreatic elastase II form B	ELA2B	0	73
plasma-kallikrein-like 2	KLKBL2	0	73
dipeptidyl-peptidase 10	DPP10	0	73
thymus-specific serine peptidase	PRSS16	0	73
lactotransferrin	LTF	0	73
heat shock 90kDa protein 1, alpha	HSP90AA1	0	73
proteasome catalytic subunit 2	PSMB7	0	73
gamma-glutamyltransferase 6	GGT6	0	73
gamma-glutamyltransferase 2	GGT2	0	73
cathepsin E	CTSE	0	72
caspase-3	CASP3	0	72
USP24	USP24	0	72
ataxin-3	ATXN3	0	72
DINE peptidase	ECEL1	0	72
S2P protease	MBTPS2	0	72
coagulation factor XIa	F11	0	72
tryptase homolog 2/EOS	PRSS33	0	72
marapsin 2	MPN2	0	72
mesotrypsin	PRSS3	0	72
complement factor D-like	PRSSL1	0	72
proteasome catalytic subunit 3i	PSMB8	0	72
proteasome alpha 2 subunit	PSMA2	0	72
USP48	USP48	0	71
sentrin/SUMO protease 8	SENP8	0	71
Hin-1/OTU domain containing 4	OTUD4	0	71
cylindromatosis protein	CYLD1	0	71
josephin-1	JSPH1	0	71
MT6-MMP	MMP25	0	71
ADAMTS17	ADAMTS17	0	71
ATP/GTP binding protein 1	AGTPBP1	0	71
archaemetzincin-2	AMZ2	0	71
DESC1 protease	TMPRSS11E	0	71
apolipoprotein (a)	LPA	0	71
proteasome catalytic subunit 1i	PSMB9	0	71
proteasome beta 2 subunit	PSMB2	0	71
VDU1	USP33	0	70
USP51	USP51	0	70
USP54	USP54	0	70
OTU domain containing-6A	OTUD6A	0	70
ADAM30	ADAM30	0	70
carboxypeptidase U	CPB2	0	70
carboxypeptidase E	CPE	0	70
membrane dipeptidase 3	DPEP3	0	70
X-prolyl aminopeptidase 2	XPNPEP2	0	70
dihydropyrimidinase-rel. prot. 5	DPYSL5	0	70
JAB1	COPS5	0	70
eukar. translation initiation F3SH	EIF3H	0	70
coagulation factor Xa	F10	0	70
testisin	PRSS21	0	70
membrane-type mosaic Ser-prot.	TMPRSS13	0	70
rhomboid, veinlet-like 3	RHBDL3	0	70
proteasome alpha 6 subunit	PSMA6	0	70
TINAG related protein	LCN7	0	69
USP7	USP7	0	69
USP50	USP50	0	69
Gln-PRPP amidotransferase	PPAT	0	69
angiotensin-converting enzyme 2	ACE2	0	69
matrilysin-2	MMP26	0	69
ADAM29	ADAM29	0	69
carboxypeptidase A6	CPA6	0	69
endoplasmic reticulum metallopeptidase 1	ERMP1	0	69
PSMD7	PSMD7	0	69
kallikrein hK1	KLK1	0	69
kallikrein hK6	KLK6	0	69
tryptase delta 1	TPSD1	0	69
transmembrane Ser-protease 3	TMPRSS3	0	69
matriptase-2	TMPRSS6	0	69
taspase	TASP1	0	69
USP8	USP8	0	68
USP52	USP52	0	68
DJ-1	DJ-1	0	68
VCP(p97)/p47-interacting protein	VCIP135	0	68
transferrin receptor protein	TFRC	0	68
BRCA1/BRCA2-containing complex, sub. 3	BRCC3	0	68
epitheliasin	TMPRSS2	0	68
proprotein convertase 5	PCSK5	0	68
rhomboid, veinlet-like 2	RHBDL2	0	68
gamma-glutamyltransferase m-3	GGTL4	0	68
presenilin homolog 3/SPP	HM13	0	67
USP6	USP6	0	67
USP9X	USP9X	0	67
USP29	USP29	0	67
leishmanolysin-2	LMLN	0	67
ADAM19	ADAM19	0	67
carboxypeptidase B	CPB1	0	67
ATP/GTP binding protein-like 3	AGBL3	0	67
UCR1	UQCRC1	0	67
suppressor of Ty 16 homolog	SUPT16H	0	67
kallikrein hK3	KLK3	0	67
chymopasin	CTRL	0	67
complement component C1sa	C1S	0	67
plasminogen	PLG	0	67
tripeptidyl-peptidase II	TPP2	0	67
endopeptidase Clp	CLPP	0	67
proteasome catalytic subunit 2i	PSMB10	0	67
proteasome beta 1 subunit	PSMB1	0	67
ADAM11	ADAM11	0	66
ADAMTS8	ADAMTS8	0	66
glutamate carboxypeptidase II	FOLH1	0	66
